# Supplementary material for: Protocol for quantifying the thickness and puncture resistance properties of solitary bee cocoons using Osmia lignaria as a model
Source: STAR Protoc. 2025 Nov 14;6(4):104191. doi: 10.1016/j.xpro.2025.104191 (PMC12664038; doi:10.1016/j.xpro.2025.104191)
Supplement: Data S3. STL file for the 3D-printed cutting stencil (7 mm × 2 mm) [file mmc5.zip]

Archive with 1 entries (1 files):
- Data S3.STL
